# Supplementary material for: A blood cyst in the aortic root after acute myocardial infarction
Source: Eur Heart J Imaging Methods Pract. 2024 Oct 23;2(3):qyae107. doi: 10.1093/ehjimp/qyae107 (PMC11578544; doi:10.1093/ehjimp/qyae107)
Supplement: qyae107_Supplementary_Data [file qyae107_supplementary_data.zip]

Archive with 2 entries (2 files):
- Video1.mp4
- Video 2 revised (1).mp4
